# Supplementary material for: Testing times: disentangling admixture histories in recent and complex demographies using ancient DNA
Source: Genetics. 2024 Jul 16;228(1):iyae110. doi: 10.1093/genetics/iyae110 (PMC11373510; doi:10.1093/genetics/iyae110)
Supplement: iyae110_Supplementary_Data [file iyae110_supplementary_data.zip]

Archive with 3 entries (3 files):
- File_S1_GENETICS-2024-307001.xlsx
- File_S2_GENETICS-2024-307001.txt
- Supplemental_Material_GENETICS-2024-307001.docx
